# Supplementary material for: Anti-Obesity Effects and Changes of Fecal Microbiome by Lactic Acid Bacteria from Grains in a High-Fat Diet Mouse Model
Source: Int J Mol Sci. 2025 Sep 17;26(18):9056. doi: 10.3390/ijms26189056 (PMC12471125; doi:10.3390/ijms26189056)
Supplement: Supplementary file 1 [file ijms-26-09056-s001.zip]

Archive with 1 entries (1 files):
- ijms-3832805-supplementary.pdf
